# Supplementary material for: The Zinc-BED Transcription Factor Bedwarfed Promotes Proportional Dendritic Growth and Branching through Transcriptional and Translational Regulation in Drosophila
Source: Int J Mol Sci. 2023 Mar 28;24(7):6344. doi: 10.3390/ijms24076344 (PMC10094446; doi:10.3390/ijms24076344)
Supplement: Supplementary file 1 [file ijms-24-06344-s001.zip]

Archive with 2 entries (2 files):
- Bhattacharjee_Supplementary_Figures_2023.pdf
- Table S1.xlsx
